# Supplementary material for: A new framework for warehouse assessment using a Genetic-Algorithm driven analytic network process
Source: PLoS One. 2021 Sep 7;16(9):e0256999. doi: 10.1371/journal.pone.0256999 (PMC8423284; doi:10.1371/journal.pone.0256999)
Supplement: S1 Data — (XLSX) [file pone.0256999.s001.xlsx]

## Sheet: Warehouse Data
Warehouses	Facilities	Material Handling Equipment	Products	Process	Warehouse Management System	Energy Efficiency	Code of Ethics	Safety	Quality Management System	Human Resources System
Warehouse 1	76.3343	47.4725	92.7399	93.8849	95.082	26.6667	46.5306	42.766	46.1384	60
Warehouse 2	35.9767	58.022	26.5029	18.668	14.6721	12.7769	23.2653	47.234	16.8108	36.25
Warehouse 3	62.182	56.8498	37.298	70.7103	76.0656	52.5079	93.8776	70.2128	60.0175	90.766
Warehouse 4	53.128	21.7582	26.5029	32.8157	78.2514	20.6755	12.9894	47.234	27.5255	36.25
Warehouse 5	83.8089	0	26.5029	71.6356	97.8142	3.33664	11.8873	23.617	16.1182	72.5
Warehouse 6	41.4814	21.7582	18.552	41.6149	78.2514	40.5647	6.93898	23.617	13.3832	36.25
Warehouse 7	37.5702	43.5165	26.5029	25.9144	97.8142	32.6876	23.2653	47.234	32.5148	36.25
Warehouse 8	75.8183	30.989	70.4805	52.7874	95.6284	23.5658	23.2653	86.1702	73.2784	28.75
Warehouse 9	75.0888	20.6593	70.4805	51.5106	95.6284	18.4655	23.2653	86.1702	71.7522	14.375
Warehouse 10	56.5368	17.8022	74.8115	76.8116	95.082	52.4655	77.551	21.383	18.7147	15
Warehouse 11	41.1561	30.989	1.0989	2.42696	4.9181	12.6465	23.2653	25.8511	3.67421	43.125
Warehouse 12	50.6119	34.4322	52.381	58.1781	95.6284	19.2548	17.6454	86.1702	68.8887	57.5
Warehouse 13	19.9638	27.8493	81.254	28.0193	3.29093	13.8329	23.2653	18.8298	7.71806	93.3333
Warehouse 14	53.754	40.8791	50.3555	59.5813	40.831	12.9482	14.921	75.5319	30.7554	28.75
Warehouse 15	38.8334	30.8421	35.2295	40.9018	76.0656	23.0099	77.551	21.383	12.4338	30
Warehouse 16	18.0868	23.0769	18.8106	41.2238	2.69981	3.75888	15.4833	18.8298	4.59856	17.5
Warehouse 17	73.4335	81.7582	14.9849	9.17874	15.9438	14.9568	24.4898	45.3191	10.2405	28.75
Warehouse 18	57.3708	17.1429	55.0959	36.2664	20.0923	32.9484	28.1633	21.7021	7.71973	14.2831
Warehouse 19	37.3628	17.1429	49.3644	71.9807	100	23.4879	28.1633	72.3404	68.1253	73.75
Warehouse 20	14.2298	11.5385	18.8106	12.821	23.4338	14.948	6.87023	10.9287	12.879	17.5
Warehouse 21	39.0104	47.8022	43.0942	35.7974	12.7049	2.95809	40.4082	53.617	22.1535	72.5
Warehouse 22	56.9337	44.7619	31.2648	45.1269	95.6284	10.9481	23.2653	51.7021	37.421	43.125
Warehouse 23	63.3031	27.6923	39.8836	16.3446	12.4981	20.9408	28.7755	24.8936	7.26559	69.375
Warehouse 24	94.4456	56.3736	85.6066	89.0499	95.082	13.3333	77.551	71.2766	71.8711	45
Warehouse 25	99.7009	65.4212	61.4307	89.9548	95.6284	38.8889	46.5306	86.1702	84.2324	76.6667
Warehouse 26	32.7326	20.4396	18.552	33.0496	6.21981	5.7137	33.0612	18.9038	14.9802	44.0625
Warehouse 27	56.1156	100	33.7643	62.5859	80.4372	26.6667	95.9184	28.4043	23.1951	50
Warehouse 28	86.6681	35.6044	100	64.8953	76.0656	26.6667	46.5306	71.2766	66.5952	50
Warehouse 29	67.0109	41.3187	70.4805	45.1269	76.5027	14.4873	6.32708	86.1702	66.9266	62.2917
Warehouse 30	92.9891	87.8388	69.6186	98.4664	64.6995	52.1	94.7349	94.3871	94.8081	60.4167
Warehouse 31	36.2664	20.0923	32.9484	28.1633	4.9181	12.6465	23.4338	14.948	6.87023	86.1702
Warehouse 32	71.9807	100	100	28.1633	95.6284	19.2548	12.7049	2.95809	40.4082	26.6667
Warehouse 33	12.821	23.4338	14.948	6.87023	6.21981	9.17874	32.7326	20.4396	18.552	33.0496
Warehouse 34	35.7974	12.7049	2.95809	40.4082	95.082	36.2664	76.3343	47.4725	100	100
Warehouse 35	45.1269	95.6284	10.9481	23.2653	80.4372	71.9807	56.1156	100	33.7643	62.5859
Warehouse 36	6.21981	33.7643	62.5859	80.4372	5.7137	12.821	86.6681	35.6044	100	64.8953
Warehouse 37	95.082	100	36.7643	76.0656	26.6667	35.7974	80.4372	89.9548	95.6284	23.2653
Warehouse 38	80.4372	70.4805	45.1269	76.5027	26.6667	45.1269	80.4372	33.0496	76.5027	61.0953
Warehouse 39	70.4805	6.21981	64.8953	25.9144	97.8142	32.6876	76.5027	100	14.4873	42.0439
Warehouse 40	32.0612	95.082	33.0612	52.7874	95.6284	23.5658	87.8388	62.5859	80.4372	56.3281
Warehouse 41	32.9484	69.6186	46.5306	51.5106	95.6284	18.4655	20.0923	71.9807	95.6284	25.9144
Warehouse 42	52.7874	62.5859	95.9184	76.8116	95.082	52.4655	76.0656	24.4793	6.21981	52.7874
Warehouse 43	52.5106	33.0612	45.1269	2.42696	4.9181	12.6465	12.821	56.8733	95.082	56.8348
Warehouse 44	32.7643	28.1633	65.1269	64.8953	25.9144	27.4372	26.6667	49.2798	80.4372	83.8348
Warehouse 45	100	87.8388	69.6186	98.4664	64.6995	54.0635	100	100	100	60.4167
